# Supplementary material for: A pipeline for sample tagging of whole genome bisulfite sequencing data using genotypes of whole genome sequencing
Source: BMC Genomics. 2023 Jun 23;24:347. doi: 10.1186/s12864-023-09413-2 (PMC10288677; doi:10.1186/s12864-023-09413-2)
Supplement: Supplementary file 1 — Additional file 1. [file 12864_2023_9413_MOESM1_ESM.xlsx]

## Sheet: Supp Table 1
Supplementary Table 1: Minor allele frequencies of the 52 fingerprint SNPs in Panel 1.
SNP	Chr	Postion (GRCh38)	Minor allele	MAF
rs6691722	1	24347376	G	0.4917
rs6663816	1	92043116	G	0.4635
rs6719	1	154207203	T	0.4734
rs4845371	1	154435864	C	0.4336
rs10913817	1	179560015	T	0.3289
rs12046958	1	197927598	C	0.4269
rs10793728	1	205305046	A	0.4917
rs949866	1	219973001	A	0.4369
rs3811474	1	229637185	G	0.4286
rs2853602	1	236572639	C	0.4784
rs7572536	2	19966517	A	0.3669
rs4667591	2	169146922	G	0.4801
rs3208142	2	241633431	A	0.4236
rs1805126	3	38550915	A	0.4153
rs1038394	3	47422632	G	0.4668
rs2292510	3	113567901	A	0.4452
rs7627629	3	189238508	T	0.3904
rs2239726	4	2695362	C	0.3953
rs17013735	4	88038593	G	0.4784
rs4490544	5	54856852	A	0.397
rs10045255	5	111102658	G	0.4219
rs215939	6	84756568	C	0.495
rs220749	6	165413706	G	0.3688
rs17725305	7	44567949	G	0.4518
rs11768083	7	48095122	A	0.4551
rs736707	7	103489956	G	0.4103
rs7790688	7	130380728	A	0.4053
rs2271110	8	25367229	G	0.397
rs967174	9	131128513	G	0.4136
rs2296135	10	5952731	C	0.4402
rs5030899	10	68973510	T	0.4219
rs2593163	10	71825769	G	0.3671
rs833384	10	91994786	T	0.4701
rs1889475	10	97656546	C	0.4734
rs946778	10	97749700	G	0.4784
rs67692077	10	100980514	T	0.4618
rs6584410	10	101023921	C	0.387
rs7933683	11	64834461	T	0.4983
rs3748276	12	32328643	A	0.4419
rs1045060	14	67338536	C	0.412
rs3813535	14	81278392	A	0.4651
rs4968214	17	7574159	A	0.3987
rs1057068	17	58521078	C	0.4967
rs7223115	17	80349957	T	0.4136
rs8090983	18	54919460	A	0.4568
rs2733743	19	35560067	G	0.495
rs1433089	19	52003732	C	0.4236
rs959829	20	34758244	C	0.4169
rs6072746	20	36930949	C	0.4983
rs1122067	20	46729239	A	0.3854
rs5751080	22	41340263	A	0.407
rs2076139	22	50266232	T	0.4502
MAF: minor allele frequency. Chr: chromosome.
1000 Genome Project high-depth dataset underwent identical quality control procedure as CNSR-Ⅲ. For 51 (except for rs7572536, shown in bold) out of the 52 SNPs, the MAF in CHN subjects (N = 301, including CHB, CHS, and CDX) was listed. MAF of rs7572536 was obtained in CNSR-Ⅲ subjects (N = 10241) because it was not qualified in 1000 Genome Project high-depth dataset under the criteria of CNSR-Ⅲ.

## Sheet: Supp Table 2
Supplementary Table 2: Sample identity check between WGS and mass spectrometry genotyping using 52 SNPs in Fingerprint Panel 1.
Sample index	Truth	TP	FN	Query	FP	Recall (%)	Precision (%)
1	37	37	0	37	0	100	100
2	38	38	0	38	0	100	100
3	44	44	0	44	0	100	100
4	42	40	2	40	0	95.24	100
5	38	38	0	38	0	100	100
6	32	32	0	32	0	100	100
7	37	37	0	37	0	100	100
8	39	39	0	39	0	100	100
9	36	33	3	34	1	91.67	97.06
10	34	34	0	34	0	100	100
11	40	40	0	40	0	100	100
12	32	32	0	32	0	100	100
13	40	39	1	39	0	97.5	100
14	37	37	0	37	0	100	100
15	37	37	0	37	0	100	100
16	38	38	0	38	0	100	100
17	41	41	0	41	0	100	100
18	38	38	0	38	0	100	100
19	31	31	0	31	0	100	100
20	37	36	1	37	1	97.3	97.3
21	39	39	0	39	0	100	100
22	43	43	0	43	0	100	100
23	37	37	0	37	0	100	100
24	40	40	0	40	0	100	100
25	40	40	0	40	0	100	100
26	43	42	1	43	1	97.67	97.67
27	34	33	1	33	0	97.06	100
28	40	40	0	40	0	100	100
29	45	44	1	44	0	97.78	100
30	39	39	0	39	0	100	100
31	38	38	0	38	0	100	100
32	39	39	0	39	0	100	100
33	39	37	2	37	0	94.87	100
34	36	36	0	36	0	100	100
35	44	42	2	43	1	95.45	97.67
36	38	37	1	37	0	97.37	100
37	43	43	0	43	0	100	100
38	39	22	17	22	0	56.41	100
39	36	36	0	36	0	100	100
40	43	43	0	43	0	100	100
41	36	36	0	36	0	100	100
42	37	37	0	38	1	100	97.37
43	43	43	0	43	0	100	100
44	38	38	0	38	0	100	100
45	34	34	0	34	0	100	100
46	45	43	2	43	0	95.56	100
47	38	38	0	38	0	100	100
48	40	40	0	40	0	100	100
49	38	38	0	38	0	100	100
50	44	44	0	44	0	100	100
51	37	37	0	37	0	100	100
52	42	42	0	42	0	100	100
53	40	40	0	40	0	100	100
54	40	40	0	40	0	100	100
55	38	38	0	38	0	100	100
56	43	43	0	43	0	100	100
57	37	36	1	36	0	97.3	100
58	38	38	0	38	0	100	100
59	42	42	0	42	0	100	100
60	42	42	0	42	0	100	100
61	36	36	0	36	0	100	100
62	36	36	0	36	0	100	100
63	40	40	0	40	0	100	100
64	40	40	0	40	0	100	100
65	38	38	0	38	0	100	100
66	33	33	0	33	0	100	100
67	38	38	0	38	0	100	100
68	40	40	0	40	0	100	100
69	41	41	0	41	0	100	100
70	40	40	0	41	1	100	97.56
71	39	38	1	38	0	97.44	100
72	42	39	3	40	1	92.86	97.5
73	38	38	0	38	0	100	100
74	43	43	0	43	0	100	100
75	36	35	1	37	2	97.22	94.59
76	37	37	0	37	0	100	100
77	41	41	0	41	0	100	100
78	39	39	0	40	1	100	97.5
79	39	39	0	39	0	100	100
80	33	33	0	33	0	100	100
81	36	36	0	36	0	100	100
82	32	32	0	32	0	100	100
83	45	45	0	45	0	100	100
84	40	40	0	40	0	100	100
85	36	36	0	36	0	100	100
86	30	30	0	31	1	100	96.77
87	39	39	0	39	0	100	100
88	39	39	0	39	0	100	100
89	40	40	0	40	0	100	100
90	35	35	0	35	0	100	100
91	40	40	0	40	0	100	100
92	36	36	0	36	0	100	100
93	33	33	0	34	1	100	97.06
94	43	42	1	42	0	97.67	100
Truth and Query: number of variants in truth and query VCF files, respectively. TP: true positive, variants/genotypes that match in truth and query calls. FP: false positive, variants that have mismatching genotypes or alt alleles, as well as query variant calls in regions a truth set would call confident hom-ref regions. FN: false negative, variants present in the truth set, but missed in the qu…
Recall = TP/(TP+FN). Precision = TP/(TP+FP).

## Sheet: Supp Table 3
Supplementary Table 3: Number of genetic variants in truth/query VCF files for the 94 samples in the first batch.
Fingerprint panel index	Number of genetic variants in truth/query VCF files		P-value
	Matched pairs (N = 94)	Mismatched pairs (4371 permutations)
1	27.5 [15-36]	21 [6-32]	< 2.2 × 10-16
2	30 [20-43]	24 [13-37]	< 2.2 × 10-16
3	61 [40-87]	48 [26-74]	< 2.2 × 10-16
4	161 [100-211]	125 [65-172]	< 2.2 × 10-16
5	467.5 [393-625]	354 [276-496]	< 2.2 × 10-16
6	265055 [144114-328831]	195856 [105001-250291]	< 2.2 × 10-16
7	54878.5 [10938-57755]	37941 [7224-40368]	< 2.2 × 10-16
8	871.5 [255-945]	654 [174-739]	< 2.2 × 10-16
9	621.5 [464-786]	472 [331-630]	< 2.2 × 10-16
For each panel, the median and range (in brackets) for the number of genetic variants in truth/query VCF files was listed in the table. The index of fingerprint panels was identical to that in Table 1. The ranges for the number of gentic variants, displayed in the format of [minimum-maximum], were presented in brackets. P-value showed the significance of one-sided t-test.
For Fingerprint Panel 1, because of the high consistency of genotypes between WGS and mass spectrometry genotyping data for the 52 fingerprint SNPs, genotypes obtained from mass spectrometry were applied as truth data in this comparison of 94 samples.

## Sheet: Supp Table 4
Supplementary Table 4: Number of TP between truth (WGS-based or mass-spectrometry-based) and query (WGBS-based) VCF files for the 94 samples in the first batch.
Fingerprint panel index	Number of TP		P-value
	Matched pairs (N = 94)	Mismatched pairs (4371 permutations)
1	25 [14-33]	12 [1-25]	< 2.2 × 10-16
2	25 [16-32]	14 [3-27]	< 2.2 × 10-16
3	54 [32-69]	28 [9-51]	< 2.2 × 10-16
4	139 [80-168]	74 [33-111]	< 2.2 × 10-16
5	406.5 [335-528]	212 [156-320]	< 2.2 × 10-16
6	214759.5 [111349-254468]	113768 [58730-136513]	< 2.2 × 10-16
7	44140.5 [8624-48112]	22042 [4043-23868]	< 2.2 × 10-16
8	745 [221-814]	398 [105-488]	< 2.2 × 10-16
9	542.5 [397-660]	292 [200-405]	< 2.2 × 10-16
For each panel, the median and range (in brackets) for the number of TP was listed in the table. The index of fingerprint panels was identical to that in Table 1. The ranges for the number of TP, displayed in the format of [minimum-maximum], were presented in brackets. P-value showed the significance of one-sided t-test.
For Fingerprint Panel 1, because of the high consistency of genotypes between WGS and mass spectrometry genotyping data for the 52 fingerprint SNPs, genotypes obtained from mass spectrometry were applied as truth data in this comparison of 94 samples.

## Sheet: Supp Table 5
Supplementary Table 5: Number of genetic variants in truth/query VCF files for the 240 samples in the second batch.
Fingerprint panel index	Number of genetic variants in truth/query VCF files		P-value
	Matched pairs (N = 240)	Mismatched pairs (28680 permutations)
1	30 [15-40]	22 [6-36]	< 2.2 × 10-16
2	30 [15-44]	24 [7-41]	< 2.2 × 10-16
3	63 [36-81]	48 [20-71]	< 2.2 × 10-16
4	162 [91-201]	122 [53-164]	< 2.2 × 10-16
5	469.5 [254-652]	354 [166-523]	< 2.2 × 10-16
6	269094 [149835-336830]	198074.5 [94742-253463]	< 2.2 × 10-16
7	55688.5 [23868-57765]	38490 [14517-40337]	< 2.2 × 10-16
8	882 [479-955]	656 [310-751]	< 2.2 × 10-16
9	630 [322-863]	478 [218-687]	< 2.2 × 10-16
For each panel, the median and range (in brackets) for the number of genetic variants in truth/query VCF files was listed in the table. The index of fingerprint panels was identical to that in Table 1. The ranges for the number of gentic variants, displayed in the format of [minimum-maximum], were presented in brackets. P-value showed the significance of one-sided t-test.

## Sheet: Supp Table 6
Supplementary Table 6: Number of TP between truth (WGS-based) and query (WGBS-based) VCF files for the 240 samples in the second batch.
Fingerprint panel index	Number of TP		P-value
	Matched pairs (N = 240)	Mismatched pairs (28680 permutations)
1	27 [11-36]	13 [2-26]	< 2.2 × 10-16
2	25 [9-37]	13 [0-27]	< 2.2 × 10-16
3	53 [27-73]	28 [8-47]	< 2.2 × 10-16
4	138.5 [72-166]	72 [26-107]	< 2.2 × 10-16
5	404 [207-528]	214 [98-323]	< 2.2 × 10-16
6	218050 [109164-261807]	114176 [51483-142186]	< 2.2 × 10-16
7	44134.5 [17788-47507]	21827 [8025-23863]	< 2.2 × 10-16
8	744.5 [376-818]	397 [187-478]	< 2.2 × 10-16
9	545 [262-697]	294 [134-442]	< 2.2 × 10-16
For each panel, the median and range (in brackets) for the number of TP was listed in the table. The index of fingerprint panels was identical to that in Table 1. The ranges for the number of TP, displayed in the format of [minimum-maximum], were presented in brackets. P-value showed the significance of one-sided t-test.
